# Supplementary material for: Putting the Fe into Female Athletes: Insights into Heightened Iron Status and Women’s Australian Football Performance—A Case Study
Source: Sports (Basel). 2025 Apr 29;13(5):136. doi: 10.3390/sports13050136 (PMC12115492; doi:10.3390/sports13050136)
Supplement: Supplementary file 1 [file sports-13-00136-s001.zip]

Archive with 1 entries (1 files):
- sports-3569814-supplementary.pdf
